# Supplementary material for: Relationship Between the Activities of Gloss-Selective Neurons in the Macaque Inferior Temporal Cortex and the Gloss Discrimination Behavior of the Monkey
Source: Cereb Cortex Commun. 2021 Feb 10;2(1):tgab011. doi: 10.1093/texcom/tgab011 (PMC8152851; doi:10.1093/texcom/tgab011)
Supplement: Gloss_perception_paper_CCC_supplement_2021-1-14_tgab011 [file gloss_perception_paper_ccc_supplement_2021-1-14_tgab011.zip]

Archive with 1 entries (1 files):
- Gloss_perception_paper_CCC_supplement_2021-1-14_tgab011.pdf
